# Supplementary material for: A Recurrent Silent Mutation Implicates fecA in Ethanol Tolerance by Escherichia coli
Source: BMC Microbiol. 2018 Apr 18;18:36. doi: 10.1186/s12866-018-1180-1 (PMC5907409; doi:10.1186/s12866-018-1180-1)
Supplement: Supplementary file 1 — Table S1. List of observed nucleotide changes in FBR5 and the twenty mutant strains derived from FBR5. Escherichia coli K-12 MG1655 (GenBank: U00096.2) was used as the reference genome. (XLSX 22 kb) [file 12866_2018_1180_MOESM1_ESM.xlsx]

## Sheet: mutations
PHENOTYPE INFORMATION	Membrane permeability @ 30°C w/out EtOH present: Low Permeability = similar to FBR5; High Permeability = greater permeability to FBR5							High Permeability	High Permeability	High Permeability	High Permeability	High Permeability	High Permeability	High Permeability	High Permeability	High Permeability	High Permeability	High Permeability	Low Permeability	Low Permeability	Low Permeability	Low Permeability	Low Permeability	High Permeability	High Permeability (outlier)	High Permeability	Low Permeability
	MIC at 30°C relative to FBR5 MIC phenotype							Low MIC	Low MIC	Low MIC	Low MIC	Low MIC	Low MIC	High MIC	Low MIC	Low MIC	High MIC	High MIC	High MIC	High MIC	High MIC	High MIC	High MIC	Low MIC	High MIC	High MIC	High MIC
position	exact range	gene or feature	type of mutation*	Forward or Reverse Strand (F or R)	amino acid change	notes	FBR5	ANA	ANB	ANC	AND	ANE	ANF	ANG	ANH	ANI	ANJ	ARK	ARL	ARM	ARN	ARO	ARP	ARQ	ARR	ARS	ART
31454		ECK0034/carB	G to C	F	W213S	Carbamoyl phosphate synthase, ammonia, large subunit; tetramer of heterodimers	no	no	no	no	no	no	no	no	no	no	no	no	no	no	no	no	yes	no	no	no	no
182912		ECK0161/cdaR	T to A	F	L151Q	Carbohydrate diacid regulon transcriptional regulator; autoregulator	no	no	no	no	no	no	no	no	no	no	no	yes	no	no	no	no	no	no	no	no	no
283178	282905-283274	ECK0270/yagF	insertion			Predicted dehydratase, function unknown, CP4-6 prophage; thymol sensitivity determinant	yes	yes	yes	yes	yes	yes	yes	yes	yes	yes	yes	yes	yes	yes	yes	yes	yes	yes	yes	yes	yes
365590	365349-365730	ECK0341/lacZ and ECK0342/lacI	amplification			lacZ: Beta-D-galactosidase lacI:Transcriptional repressor of lac operon	1.5X above background	2.5X above background	5.1X above background	7.3X above background	9.3X above background	7.6X above background	8.5X above background	6.3X above background	8.8X above background	11.8X background	8.0X above background	8.3X background	3.3X above background	9.8X background	12.4X above background	4.5X background	13.1X above background	12.4X background	5.3X above background	13.5X background	2.9X above background
522318		upstream of ECK0491/rhsD	T to C			rhsD: Rhs protein with DUF4329 family putative toxin domain	no	no	no	no	no	no	no	no	no	no	no	no	no	no	no	no	yes	no	no	no	no
524054		ECK0491/rhsD	A to G	F	T524A	Rhs protein with DUF4329 family; putative toxin domain	no	no	no	no	no	no	no	no	no	no	no	no	no	no	no	no	no	no	no	no	yes
547694		ECK0512/ylbE	A to G	F	L39R	NO-induced DUF1116 family protein, function unknown	yes	yes	yes	yes	yes	yes	yes	yes	yes	yes	yes	yes	yes	yes	yes	yes	yes	yes	yes	yes	yes
547832		ECK0512/ylbE	G insertion		Q84fs	NO-induced DUF1116 family protein, function unknown	yes	yes	yes	yes	yes	yes	yes	yes	yes	yes	yes	yes	yes	yes	yes	yes	yes	yes	yes	yes	yes
580086	579900-580270	prophage region	amplification			insertion sequence for plasmid	1.6X above background	3.2X above background	8.5X above background	13X above background	15.3X above backgorund	13x above background	11.1X above background	10.1X above backgounrd	15.9X above background	18.4X background	11.0X above background	15.3X background	4.3X above background	15X background	15.5X above background	6.7X Background	16.5X above background	20X background	8.3X above background	21X background	4.2X above background
780077	779852-780370	valT,lysW,valZ	519bp deletion			tRNA genes	no	no	no	no	no	no	no	no	no	no	no	no	no	no	yes	no	no	no	no	no	no
887208		ECK0837/rybB	C to A	R	V24L	sRNA effector of ompC and ompW mRNA instability; requires Hfq	0	no	no	yes	yes (54%)	no	no	no	no	no	no	no	no	no	no	no	no	no	no	no	no
952804	951582-954170	pflB/ECK0894, focA/ECK0895, ECK0896/ycaO	deletion			pflB: pyruvate-formate lyase focA: G11formate channel ycaO: Ribosomal protein S12 methylthiotransferase accessory factor	yes	yes	yes	yes	yes	yes	yes	yes	yes	yes	yes	yes	yes	yes	yes	yes	yes	yes	yes	yes	yes
1056245		between torS/torT	putative insertion			Trimethylamine oxide reductase	no	no	no	no	no	no	no	no	no	no	yes	no	no	no	no	no	no	no	no	no	no
1166225		ECK1095/ndh	C to T	F	R306R	Respiratory NADH dehydrogenase II; NADH:ubiquinone oxidoreductase II; membrane-bound flavoprotein; cupric reductase	no	no	no	no	yes (38%)	no	no	no	no	no	no	no	no	no	no	no	no	no	no	no	no
1195498	1195498-1201643	ECK1122/icd	deletion?			prophage,isocitrate dehydrogenase	no	no	no	no	no	yes	yes	no	no	no	no	no	no	no	no	no	no	no	no	no	no
1219437	1219311-1219571	ECK1157/ycgH'	putative insertion			Pseudogene reconstruction	no	no	no	no	no	no	no	no	no	no	no	no	no	no	no	no	no	no	no	yes	no
1298711		between ECK1236/ychE and ECK1237/oppA	putative insertion			ychE: UPF0056 family inner membrane protein, function unknown oppA: Oligopeptide ABC transporter periplasmic binding protein	yes	yes	yes	yes	yes	yes	yes	yes	yes	yes	yes	yes	yes	yes	yes	yes	yes	yes	yes	yes	yes
1335418		ECK1271/acnA	A to G	F	T522A	Aconitate hydratase 1; aconitase A, stationary phase induced; iron-sulfur cluster	yes	yes	yes	yes	yes	yes	yes	yes	yes	yes	yes	yes	yes	yes	yes	yes	yes	yes	yes	yes	yes
1417533		upstream of ydaG/ECK1353	T to C			prophage related	no	no	no	no	no	no	no	no	no	no	no	no	no	no	no	no	no	no	no	no	yes
1440414		ECK1377/ldhA (hslF)	insertion in gene at KpnI site (GGTACC)			D-lactate dehydrogenase, NAD-dependent: expected from literature	yes	yes	yes	yes	yes	yes	yes	yes	yes	yes	yes	yes	yes	yes	yes	yes	yes	yes	yes	yes	yes
1634384	1634255-1634580	prophage region	amplification			insertion sequence for plasmid (possible repetitive region)	1.5X above background	2.5X above background	5.5X above background	6.8X above Background	8.9X above background	6.8X above Background	8.3X above background	5.7X above background	9.8X above background	11X above background	5.9X above background	8.1 X background	3.6X above background	8.8X background	8.4X above background	4.1X Background	11.8X above background	13X Background	5X above background	12.3X background	3.5X above background
1650355		Qin/Kim/ECK1573/intQ	T to C	F	F261L	Pseudogene, integrase fragment, Qin prophage	yes	yes	yes	yes	yes	yes	yes	yes	yes	yes	yes	yes	yes	yes	yes	yes	yes	yes	yes	yes	yes
1653931		ECK1578/ynfB	G to A	F	V34M	UPF0482 family predicted periplasmic protein, function unknown	no	no	no	yes	no	no	no	no	no	no	no	no	no	no	no	no	no	no	no	no	no
1922125		ECK1841/yebZ	C deletion			Inner membrane protein, function unknown	no	no	no	no	no	yes	yes	no	no	no	no	no	no	no	no	no	no	no	no	no	no
1971496		ECK1889/cheA	G to A	R	P618L	Histidine protein kinase sensor of chemotactic response; CheY is cognate response regulator; autophosphorylating	no	no	no	no	no	no	no	no	no	no	no	yes	no	no	no	no	no	no	no	no	no
1976525		IS1H	putative insertion			transposable element	yes	yes	yes	yes	yes	yes	yes	yes	yes	yes	yes	yes	yes	yes	yes	yes	yes	yes	yes	yes	yes
1977297		IS1H	putative insertion			transposable element	yes	yes	yes	yes	yes	yes	yes	yes	yes	yes	yes	yes	yes	yes	yes	yes	yes	yes	yes	yes	yes
2104961		ECK2029/wbbH	A to T	R	V97E	O-antigen polymerase	0	no	no	no	no	no	no	no	no	no	no	no	no	no	no	no	no	yes	no	no	no
2134249	2134123-2134373	ECK2056/wza	putative insertion			Colanic acid export channel lipoprotein; outer membrane auxillary protein	no	no	no	no	no	no	no	no	no	no	no	no	no	no	no	no	no	no	no	yes	no
2174780		ECK2089/gatY	putative insertion			D-tagatose-1,6-bisphosphate aldolase, class II; requires GatZ subunit for full activity and stability	yes	yes	yes	yes	yes	yes	yes	yes	yes	yes	yes	yes	yes	yes	yes	yes	yes	yes	yes	yes	yes
2232150		ECK2139/preT	T to A	F	S32T	Dihydropyrimidine dehydrogenase, NADH-dependent, subunit N; pyrimidine metabolism; upregulated in biofilms	no	no	no	no	no	no	no	no	no	no	no	no	no	no	no	no	no	no	no	no	yes
2335228		ECK2223/gyrA	G to A	F	R739C	DNA gyrase, subunit A; nalidixic acid resistance; cold shock regulon	no	no	no	no	no	no	no	no	no	no	no	no	no	no	yes	no	no	no	no	no	no
2486994		ECK2367/yfdE	A to C	R	F66C	Acetyl-CoA:oxalate CoA-transferase	no	no	no	no	no	yes	yes	no	no	no	no	no	no	no	no	no	no	no	no	no	no
2548116		ECK2426/yfeX	T to G	R	E151A	Porphyrinogen oxidase, cytoplasmic; binds heme and protoporphyrin IX (PPIX)	no	no	no	yes	50% of reads	no	no	no	no	no	no	no	no	no	no	no	no	no	no	no	no
2562509		prophage	A insertion			prophage related	no	no	no	no	no	no	no	no	no	no	no	no	no	no	no	no	yes	no	no	no	no
2674140		ECK2543/yphD	putative insertion			Putative sugar ABC transporter permease	yes	yes	yes	yes	yes	yes	yes	yes	yes	yes	yes	yes	yes	yes	yes	yes	yes	yes	yes	yes	yes
2865477		appR/abrD/rpoS	G to A	R	Q33Stop	RNA polymerase subunit, stress and stationary phase sigma S; sigma 38	yes	yes	yes	yes	yes	yes	yes	yes	yes	yes	yes	yes	yes	yes	yes	yes	yes	yes	yes	yes	yes
2940803		ECK2804/gcvB	putative insertion			GcvB sRNA gene divergent from gcvA; represses oppA, dppA, gltI and livJ expression; regulated by gcvA and gcvR	yes	yes	yes	yes	yes	yes	yes	yes	yes	yes	yes	yes	yes	yes	yes	yes	yes	yes	yes	yes	yes
2944399		ECK2809/mltA	T to C	R	S268G	Membrane-bound lytic transglycosylase A, murein hydrolase; periplasmic OM-attached lipoprotein	yes	yes	yes	yes	yes	yes	yes	yes	yes	yes	yes	yes	yes	yes	yes	yes	yes	yes	yes	yes	yes
2985196		between ECK2843/yqeG and ECK2844/yqeH	putative insertion			yqeH: Predicted LuxR family transcriptional regulator yqeG: Putative amino acid:H+ symport permease, function unknown	yes	yes	yes	yes	yes	yes	yes	yes	yes	yes	yes	yes	yes	yes	yes	yes	yes	yes	yes	yes	yes
3005149		ECK2866/ygeW	A to T	F	D289V	Predicted carbamoyltransferase, substrate unknown	no	no	no	no	no	no	no	no	no	no	yes	no	no	no	no	no	no	no	no	no	no
3260364		ECK3103/tdcE	T to C	R	N26D	Pyruvate formate-lyase/ketobutyrate formate-lyase	no	no	no	no	no	no	no	no	no	no	no	no	yes	no	no	no	no	no	no	no	no
3422257		ECK3262/rrlD	putative insertion			23S rRNA of rrnD operon (repetitive region)	yes	yes	yes	yes	yes	yes	yes	yes	yes	yes	yes	yes	yes	yes	yes	yes	yes	yes	yes	yes	yes
3438154		ECK3282/rpoA	G to A	R	L300F	RNA polymerase, alpha subunit; binds Zn(II)	yes	yes	yes	yes	yes	yes	yes	yes	yes	yes	yes	yes	yes	yes	yes	yes	yes	yes	yes	yes	yes
3596519		1bp downstream of RIP259	deletion of A residue			repetitive element	no	no	no	no	no	no	no	no	no	no	no	no	no	no	no	no	no	yes	no	no	no
3653418		ECK3492/yhiD	T to C	R	T170A	Predicted Mg(2+) transport ATPase, MgtC family, function unknown; inner membrane protein	no	no	no	no	no	no	no	no	no	no	no	no	no	no	yes	no	no	no	no	no	no
3730422		ECK3556/xylG	G to A	F	G67R	D-xylose ABC transporter ATPase, tandem domains	no	no	no	no	no	no	no	no	no	no	no	no	no	yes	no	no	no	no	no	no	no
3762076		ECK3582/rhsA	insertion			Rhs protein with putative toxin 55 domain; putative polysaccharide synthesis/export protein; putative neighboring cell growth inhibitor (repeated transposon sequence)	no	no	no	no	no	no	no	no	no	no	yes	no	no	no	no	no	no	no	no	no	no
3763391		ECK3582/rhsA	deletion			Rhs protein with putative toxin 55 domain; putative polysaccharide synthesis/export protein; putative neighboring cell growth inhibitor (repeated transposon sequence)	no	no	no	no	no	no	no	no	no	no	yes	no	no	no	no	no	no	no	no	no	no
3804014		ECK3621/waaG	G to T	R	S359R	UDP-glucose:(heptosyl)LPS alpha-1,3-glucosyltransferase; LPS core biosynthesis protein; glucosyltransferase I	no	no	no	no	no	yes	yes	no	no	no	no	no	no	no	no	no	no	no	no	no	no
3904815		upstream of ECK3717/phoU and upstream of bglG	A to G			phoU: Negative regulator of pho regulon; may have additional role in phosphate metabolism bglG: Transcription antiterminator for cryptic bglGFBH operon; RNA-binding protein; dimerization and activity modulated by phosphorylation state; binds kinase/dephosphorylase BglF	no	no	no	no	no	no	no	no	no	no	no	yes	no	no	no	no	no	no	no	no	no
3943588		upstream of rrlC	putative insertion			23S rRNA of rrnC operon (repetitive region)	no	no	no	no	no	no	no	no	no	no	yes	no	no	no	no	no	no	no	no	no	no
3957957		between ECK3767/ppiC and ECK3768/yifO	C to T			ppiC: Peptidylprolyl-cis-trans isomerase C, rotamase yifO:Pseudogene reconstruction, PemK toxin family protein	yes	yes	yes	yes	yes	yes	yes	yes	yes	yes	yes	yes	yes	yes	yes	yes	yes	yes	yes	yes	yes
4294083		RIP321 repetitive element	C to T			repetitive element	0.23	0.19	0.22	0.17	0.22	0.2	0.23	0.3	27%	0.27	0.26	0.24	0.19	0.22	0.17	0.21	0.23	0.24	0.2	0.25	0.19
4294403		RIP321 repetitive element	2 bp deletion			repetitive element	yes	yes	yes	yes	yes	yes	yes	yes	yes	yes	yes	yes	yes	yes	yes	yes	yes	yes	yes	yes	yes
4294403		RIP321 repetitive element	CG insertion			repetitive element	yes	yes	yes	yes	yes	yes	yes	yes	yes	yes	yes	yes	yes	yes	yes	yes	yes	yes	yes	yes	yes
4297131		ECK4072/fdhF	C to T	R	V87F	Formate dehydrogenase H, selenopeptide; molybdate-dependent, sulfur-dependent; part of FHL-1 and FHL-2 (formate hydrogenlyase) complexes	no	yes	no	no	no	no	no	no	no	no	no	no	no	no	no	no	no	no	no	no	no
4302282		ytcA/ECK4430	C to T		A49T	hypothetical protein	no	no	no	no	no	no	no	no	no	no	yes	no	no	no	no	no	no	no	no	no	no
4349093		dcuS/ECK4118	G to A	R	T198I	Histidine protein kinase sensor for C4-dicarboxylate; two-component system regulation of anaerobic fumurate respiratory system	yes	yes	yes	yes	yes	yes	yes	yes	yes	yes	yes	yes	yes	yes	yes	yes	yes	yes	yes	yes	yes
4513969		ECK4281/fecA	C to A	R	V244V	TonB-dependent outer membrane ferric citrate transporter; signal transducer: ferric citrate extracelluar receptor and transmembrane signaling transmittor to the periplasmic sigma-19 activating protein FecR; ferric citrate uptake and iron utilization	no	no	no	no	no	no	no	yes	no	yes	no	no	no	no	yes	yes	no	no	no	no	no

## Sheet: notes
* The mutation on this gene relative to the mapped K12 gene caused the mutated gene sequence to match the K12 sequence as listed in Ecogene 3.0. The most likely reason for this is that there is an error in the mapped K12 gene sequence.
